# Supplementary material for: ACBM: An Integrated Agent and Constraint Based Modeling Framework for Simulation of Microbial Communities
Source: Sci Rep. 2020 May 26;10:8695. doi: 10.1038/s41598-020-65659-w (PMC7250870; doi:10.1038/s41598-020-65659-w)
Supplement: Supplementary file 2 [file 41598_2020_65659_MOESM2_ESM.zip]

Archive with 255 entries (230 files):
- ACBM1.4/
- ACBM1.4/.classpath
- ACBM1.4/.project
- ACBM1.4/.settings/
- ACBM1.4/.settings/org.eclipse.core.resources.prefs
- ACBM1.4/.settings/org.eclipse.ltk.core.refactoring.prefs
- ACBM1.4/ACBM.jar
- ACBM1.4/eat.m
- ACBM1.4/iBB814.mat
- ACBM1.4/iBif452.mat
- ACBM1.4/iFap484.mat
- ACBM1.4/iJL432.mat
- ACBM1.4/iJO1366TRFBA.mat
- ACBM1.4/iMM904.mat
- ACBM1.4/iYO844.mat
- ACBM1.4/lib/
- ACBM1.4/lib/commons-cli-1.3/
- ACBM1.4/lib/commons-cli-1.3/apidocs/
- ACBM1.4/lib/commons-cli-1.3/apidocs/allclasses-frame.html
- ACBM1.4/lib/commons-cli-1.3/apidocs/allclasses-noframe.html
- ACBM1.4/lib/commons-cli-1.3/apidocs/constant-values.html
- ACBM1.4/lib/commons-cli-1.3/apidocs/deprecated-list.html
- ACBM1.4/lib/commons-cli-1.3/apidocs/help-doc.html
- ACBM1.4/lib/commons-cli-1.3/apidocs/index-all.html
- ACBM1.4/lib/commons-cli-1.3/apidocs/index.html
- ACBM1.4/lib/commons-cli-1.3/apidocs/org/
- ACBM1.4/lib/commons-cli-1.3/apidocs/org/apache/
- ACBM1.4/lib/commons-cli-1.3/apidocs/org/apache/commons/
- ACBM1.4/lib/commons-cli-1.3/apidocs/org/apache/commons/cli/
- ACBM1.4/lib/commons-cli-1.3/apidocs/org/apache/commons/cli/AlreadySelectedException.html
- ACBM1.4/lib/commons-cli-1.3/apidocs/org/apache/commons/cli/AmbiguousOptionException.html
- ACBM1.4/lib/commons-cli-1.3/apidocs/org/apache/commons/cli/BasicParser.html
- ACBM1.4/lib/commons-cli-1.3/apidocs/org/apache/commons/cli/class-use/
- ACBM1.4/lib/commons-cli-1.3/apidocs/org/apache/commons/cli/class-use/AlreadySelectedException.html
- ACBM1.4/lib/commons-cli-1.3/apidocs/org/apache/commons/cli/class-use/AmbiguousOptionException.html
- ACBM1.4/lib/commons-cli-1.3/apidocs/org/apache/commons/cli/class-use/BasicParser.html
- ACBM1.4/lib/commons-cli-1.3/apidocs/org/apache/commons/cli/class-use/CommandLine.html
- ACBM1.4/lib/commons-cli-1.3/apidocs/org/apache/commons/cli/class-use/CommandLineParser.html
- ACBM1.4/lib/commons-cli-1.3/apidocs/org/apache/commons/cli/class-use/DefaultParser.html
- ACBM1.4/lib/commons-cli-1.3/apidocs/org/apache/commons/cli/class-use/GnuParser.html
- ACBM1.4/lib/commons-cli-1.3/apidocs/org/apache/commons/cli/class-use/HelpFormatter.html
- ACBM1.4/lib/commons-cli-1.3/apidocs/org/apache/commons/cli/class-use/MissingArgumentException.html
- ACBM1.4/lib/commons-cli-1.3/apidocs/org/apache/commons/cli/class-use/MissingOptionException.html
- ACBM1.4/lib/commons-cli-1.3/apidocs/org/apache/commons/cli/class-use/Option.Builder.html
- ACBM1.4/lib/commons-cli-1.3/apidocs/org/apache/commons/cli/class-use/Option.html
- ACBM1.4/lib/commons-cli-1.3/apidocs/org/apache/commons/cli/class-use/OptionBuilder.html
- ACBM1.4/lib/commons-cli-1.3/apidocs/org/apache/commons/cli/class-use/OptionGroup.html
- ACBM1.4/lib/commons-cli-1.3/apidocs/org/apache/commons/cli/class-use/Options.html
- ACBM1.4/lib/commons-cli-1.3/apidocs/org/apache/commons/cli/class-use/ParseException.html
- ACBM1.4/lib/commons-cli-1.3/apidocs/org/apache/commons/cli/class-use/Parser.html
- ACBM1.4/lib/commons-cli-1.3/apidocs/org/apache/commons/cli/class-use/PatternOptionBuilder.html
- ACBM1.4/lib/commons-cli-1.3/apidocs/org/apache/commons/cli/class-use/PosixParser.html
- ACBM1.4/lib/commons-cli-1.3/apidocs/org/apache/commons/cli/class-use/TypeHandler.html
- ACBM1.4/lib/commons-cli-1.3/apidocs/org/apache/commons/cli/class-use/UnrecognizedOptionException.html
- ACBM1.4/lib/commons-cli-1.3/apidocs/org/apache/commons/cli/CommandLine.html
- ACBM1.4/lib/commons-cli-1.3/apidocs/org/apache/commons/cli/CommandLineParser.html
- ACBM1.4/lib/commons-cli-1.3/apidocs/org/apache/commons/cli/DefaultParser.html
- ACBM1.4/lib/commons-cli-1.3/apidocs/org/apache/commons/cli/GnuParser.html
- ACBM1.4/lib/commons-cli-1.3/apidocs/org/apache/commons/cli/HelpFormatter.html
- ACBM1.4/lib/commons-cli-1.3/apidocs/org/apache/commons/cli/MissingArgumentException.html
- ACBM1.4/lib/commons-cli-1.3/apidocs/org/apache/commons/cli/MissingOptionException.html
- ACBM1.4/lib/commons-cli-1.3/apidocs/org/apache/commons/cli/Option.Builder.html
- ACBM1.4/lib/commons-cli-1.3/apidocs/org/apache/commons/cli/Option.html
- ACBM1.4/lib/commons-cli-1.3/apidocs/org/apache/commons/cli/OptionBuilder.html
- ACBM1.4/lib/commons-cli-1.3/apidocs/org/apache/commons/cli/OptionGroup.html
- ACBM1.4/lib/commons-cli-1.3/apidocs/org/apache/commons/cli/Options.html
- ACBM1.4/lib/commons-cli-1.3/apidocs/org/apache/commons/cli/package-frame.html
- ACBM1.4/lib/commons-cli-1.3/apidocs/org/apache/commons/cli/package-summary.html
- ACBM1.4/lib/commons-cli-1.3/apidocs/org/apache/commons/cli/package-tree.html
- ACBM1.4/lib/commons-cli-1.3/apidocs/org/apache/commons/cli/package-use.html
- ACBM1.4/lib/commons-cli-1.3/apidocs/org/apache/commons/cli/ParseException.html
- ACBM1.4/lib/commons-cli-1.3/apidocs/org/apache/commons/cli/Parser.html
- ACBM1.4/lib/commons-cli-1.3/apidocs/org/apache/commons/cli/PatternOptionBuilder.html
- ACBM1.4/lib/commons-cli-1.3/apidocs/org/apache/commons/cli/PosixParser.html
- ACBM1.4/lib/commons-cli-1.3/apidocs/org/apache/commons/cli/TypeHandler.html
- ACBM1.4/lib/commons-cli-1.3/apidocs/org/apache/commons/cli/UnrecognizedOptionException.html
- ACBM1.4/lib/commons-cli-1.3/apidocs/overview-tree.html
- ACBM1.4/lib/commons-cli-1.3/apidocs/package-list
- ACBM1.4/lib/commons-cli-1.3/apidocs/script.js
- ACBM1.4/lib/commons-cli-1.3/apidocs/serialized-form.html
- ACBM1.4/lib/commons-cli-1.3/apidocs/stylesheet.css
- ACBM1.4/lib/commons-cli-1.3/commons-cli-1.3-javadoc.jar
- ACBM1.4/lib/commons-cli-1.3/commons-cli-1.3-sources.jar
- ACBM1.4/lib/commons-cli-1.3/commons-cli-1.3-test-sources.jar
- ACBM1.4/lib/commons-cli-1.3/commons-cli-1.3-tests.jar
- ACBM1.4/lib/commons-cli-1.3/commons-cli-1.3.jar
- ACBM1.4/lib/commons-cli-1.3/CONTRIBUTING.md
- ACBM1.4/lib/commons-cli-1.3/LICENSE.txt
- ACBM1.4/lib/commons-cli-1.3/NOTICE.txt
- ACBM1.4/lib/commons-cli-1.3/README.md
- ACBM1.4/lib/commons-cli-1.3/RELEASE-NOTES.txt
- ACBM1.4/lib/jgoodies-forms-1.8.0-sources.jar
- ACBM1.4/lib/jgoodies-forms-1.8.0.jar
- ACBM1.4/lib/matlabcontrol-4.1.0.jar
- ACBM1.4/lib/miglayout-src.zip
- ACBM1.4/lib/miglayout15-swing.jar
- ACBM1.4/out/
- ACBM1.4/out/production/
- ACBM1.4/out/production/ACBM/
- ACBM1.4/out/production/ACBM/Bacteria.class
- ACBM1.4/out/production/ACBM/commons-cli-1.3/
- ACBM1.4/out/production/ACBM/commons-cli-1.3/apidocs/
- ACBM1.4/out/production/ACBM/commons-cli-1.3/apidocs/allclasses-frame.html
- ACBM1.4/out/production/ACBM/commons-cli-1.3/apidocs/allclasses-noframe.html
- ACBM1.4/out/production/ACBM/commons-cli-1.3/apidocs/constant-values.html
- ACBM1.4/out/production/ACBM/commons-cli-1.3/apidocs/deprecated-list.html
- ACBM1.4/out/production/ACBM/commons-cli-1.3/apidocs/help-doc.html
- ACBM1.4/out/production/ACBM/commons-cli-1.3/apidocs/index-all.html
- ACBM1.4/out/production/ACBM/commons-cli-1.3/apidocs/index.html
- ACBM1.4/out/production/ACBM/commons-cli-1.3/apidocs/org/
- ACBM1.4/out/production/ACBM/commons-cli-1.3/apidocs/org/apache/
- ACBM1.4/out/production/ACBM/commons-cli-1.3/apidocs/org/apache/commons/
- ACBM1.4/out/production/ACBM/commons-cli-1.3/apidocs/org/apache/commons/cli/
- ACBM1.4/out/production/ACBM/commons-cli-1.3/apidocs/org/apache/commons/cli/AlreadySelectedException.html
- ACBM1.4/out/production/ACBM/commons-cli-1.3/apidocs/org/apache/commons/cli/AmbiguousOptionException.html
- ACBM1.4/out/production/ACBM/commons-cli-1.3/apidocs/org/apache/commons/cli/BasicParser.html
- ACBM1.4/out/production/ACBM/commons-cli-1.3/apidocs/org/apache/commons/cli/class-use/
- ACBM1.4/out/production/ACBM/commons-cli-1.3/apidocs/org/apache/commons/cli/class-use/AlreadySelectedException.html
- ACBM1.4/out/production/ACBM/commons-cli-1.3/apidocs/org/apache/commons/cli/class-use/AmbiguousOptionException.html
- ACBM1.4/out/production/ACBM/commons-cli-1.3/apidocs/org/apache/commons/cli/class-use/BasicParser.html
- ACBM1.4/out/production/ACBM/commons-cli-1.3/apidocs/org/apache/commons/cli/class-use/CommandLine.html
- ACBM1.4/out/production/ACBM/commons-cli-1.3/apidocs/org/apache/commons/cli/class-use/CommandLineParser.html
- ACBM1.4/out/production/ACBM/commons-cli-1.3/apidocs/org/apache/commons/cli/class-use/DefaultParser.html
- ACBM1.4/out/production/ACBM/commons-cli-1.3/apidocs/org/apache/commons/cli/class-use/GnuParser.html
- ACBM1.4/out/production/ACBM/commons-cli-1.3/apidocs/org/apache/commons/cli/class-use/HelpFormatter.html
- ACBM1.4/out/production/ACBM/commons-cli-1.3/apidocs/org/apache/commons/cli/class-use/MissingArgumentException.html
- ACBM1.4/out/production/ACBM/commons-cli-1.3/apidocs/org/apache/commons/cli/class-use/MissingOptionException.html
- ACBM1.4/out/production/ACBM/commons-cli-1.3/apidocs/org/apache/commons/cli/class-use/Option.Builder.html
- ACBM1.4/out/production/ACBM/commons-cli-1.3/apidocs/org/apache/commons/cli/class-use/Option.html
- ACBM1.4/out/production/ACBM/commons-cli-1.3/apidocs/org/apache/commons/cli/class-use/OptionBuilder.html
- ACBM1.4/out/production/ACBM/commons-cli-1.3/apidocs/org/apache/commons/cli/class-use/OptionGroup.html
- ACBM1.4/out/production/ACBM/commons-cli-1.3/apidocs/org/apache/commons/cli/class-use/Options.html
- ACBM1.4/out/production/ACBM/commons-cli-1.3/apidocs/org/apache/commons/cli/class-use/ParseException.html
- ACBM1.4/out/production/ACBM/commons-cli-1.3/apidocs/org/apache/commons/cli/class-use/Parser.html
- ACBM1.4/out/production/ACBM/commons-cli-1.3/apidocs/org/apache/commons/cli/class-use/PatternOptionBuilder.html
- ACBM1.4/out/production/ACBM/commons-cli-1.3/apidocs/org/apache/commons/cli/class-use/PosixParser.html
- ACBM1.4/out/production/ACBM/commons-cli-1.3/apidocs/org/apache/commons/cli/class-use/TypeHandler.html
- ACBM1.4/out/production/ACBM/commons-cli-1.3/apidocs/org/apache/commons/cli/class-use/UnrecognizedOptionException.html
- ACBM1.4/out/production/ACBM/commons-cli-1.3/apidocs/org/apache/commons/cli/CommandLine.html
- ACBM1.4/out/production/ACBM/commons-cli-1.3/apidocs/org/apache/commons/cli/CommandLineParser.html
- ACBM1.4/out/production/ACBM/commons-cli-1.3/apidocs/org/apache/commons/cli/DefaultParser.html
- ACBM1.4/out/production/ACBM/commons-cli-1.3/apidocs/org/apache/commons/cli/GnuParser.html
- ACBM1.4/out/production/ACBM/commons-cli-1.3/apidocs/org/apache/commons/cli/HelpFormatter.html
- ACBM1.4/out/production/ACBM/commons-cli-1.3/apidocs/org/apache/commons/cli/MissingArgumentException.html
- ACBM1.4/out/production/ACBM/commons-cli-1.3/apidocs/org/apache/commons/cli/MissingOptionException.html
- ACBM1.4/out/production/ACBM/commons-cli-1.3/apidocs/org/apache/commons/cli/Option.Builder.html
- ACBM1.4/out/production/ACBM/commons-cli-1.3/apidocs/org/apache/commons/cli/Option.html
- ACBM1.4/out/production/ACBM/commons-cli-1.3/apidocs/org/apache/commons/cli/OptionBuilder.html
- ACBM1.4/out/production/ACBM/commons-cli-1.3/apidocs/org/apache/commons/cli/OptionGroup.html
- ACBM1.4/out/production/ACBM/commons-cli-1.3/apidocs/org/apache/commons/cli/Options.html
- ACBM1.4/out/production/ACBM/commons-cli-1.3/apidocs/org/apache/commons/cli/package-frame.html
- ACBM1.4/out/production/ACBM/commons-cli-1.3/apidocs/org/apache/commons/cli/package-summary.html
- ACBM1.4/out/production/ACBM/commons-cli-1.3/apidocs/org/apache/commons/cli/package-tree.html
- ACBM1.4/out/production/ACBM/commons-cli-1.3/apidocs/org/apache/commons/cli/package-use.html
- ACBM1.4/out/production/ACBM/commons-cli-1.3/apidocs/org/apache/commons/cli/ParseException.html
- ACBM1.4/out/production/ACBM/commons-cli-1.3/apidocs/org/apache/commons/cli/Parser.html
- ACBM1.4/out/production/ACBM/commons-cli-1.3/apidocs/org/apache/commons/cli/PatternOptionBuilder.html
- ACBM1.4/out/production/ACBM/commons-cli-1.3/apidocs/org/apache/commons/cli/PosixParser.html
- ACBM1.4/out/production/ACBM/commons-cli-1.3/apidocs/org/apache/commons/cli/TypeHandler.html
- ACBM1.4/out/production/ACBM/commons-cli-1.3/apidocs/org/apache/commons/cli/UnrecognizedOptionException.html
- ACBM1.4/out/production/ACBM/commons-cli-1.3/apidocs/overview-tree.html
- ACBM1.4/out/production/ACBM/commons-cli-1.3/apidocs/package-list
- ACBM1.4/out/production/ACBM/commons-cli-1.3/apidocs/script.js
- ACBM1.4/out/production/ACBM/commons-cli-1.3/apidocs/serialized-form.html
- ACBM1.4/out/production/ACBM/commons-cli-1.3/apidocs/stylesheet.css
- ACBM1.4/out/production/ACBM/commons-cli-1.3/commons-cli-1.3-javadoc.jar
- ACBM1.4/out/production/ACBM/commons-cli-1.3/commons-cli-1.3-sources.jar
- ACBM1.4/out/production/ACBM/commons-cli-1.3/commons-cli-1.3-test-sources.jar
- ACBM1.4/out/production/ACBM/commons-cli-1.3/commons-cli-1.3-tests.jar
- ACBM1.4/out/production/ACBM/commons-cli-1.3/commons-cli-1.3.jar
- ACBM1.4/out/production/ACBM/commons-cli-1.3/CONTRIBUTING.md
- ACBM1.4/out/production/ACBM/commons-cli-1.3/LICENSE.txt
- ACBM1.4/out/production/ACBM/commons-cli-1.3/NOTICE.txt
- ACBM1.4/out/production/ACBM/commons-cli-1.3/README.md
- ACBM1.4/out/production/ACBM/commons-cli-1.3/RELEASE-NOTES.txt
- ACBM1.4/out/production/ACBM/Coordinates.class
- ACBM1.4/out/production/ACBM/Entity.class
- ACBM1.4/out/production/ACBM/Environment$1.class
- ACBM1.4/out/production/ACBM/Environment.class
- ACBM1.4/out/production/ACBM/icon/
- ACBM1.4/out/production/ACBM/icon/acbm.png
- ACBM1.4/out/production/ACBM/InputWindow$1.class
- ACBM1.4/out/production/ACBM/InputWindow$10.class
- ACBM1.4/out/production/ACBM/InputWindow$11.class
- ACBM1.4/out/production/ACBM/InputWindow$12.class
- ACBM1.4/out/production/ACBM/InputWindow$13.class
- ACBM1.4/out/production/ACBM/InputWindow$14.class
- ACBM1.4/out/production/ACBM/InputWindow$15.class
- ACBM1.4/out/production/ACBM/InputWindow$16.class
- ACBM1.4/out/production/ACBM/InputWindow$17.class
- ACBM1.4/out/production/ACBM/InputWindow$2.class
- ACBM1.4/out/production/ACBM/InputWindow$3.class
- ACBM1.4/out/production/ACBM/InputWindow$4.class
- ACBM1.4/out/production/ACBM/InputWindow$5.class
- ACBM1.4/out/production/ACBM/InputWindow$6.class
- ACBM1.4/out/production/ACBM/InputWindow$7.class
- ACBM1.4/out/production/ACBM/InputWindow$8.class
- ACBM1.4/out/production/ACBM/InputWindow$9.class
- ACBM1.4/out/production/ACBM/InputWindow$__Tmp.class
- ACBM1.4/out/production/ACBM/InputWindow.class
- ACBM1.4/out/production/ACBM/jgoodies-forms-1.8.0-sources.jar
- ACBM1.4/out/production/ACBM/jgoodies-forms-1.8.0.jar
- ACBM1.4/out/production/ACBM/Main$1.class
- ACBM1.4/out/production/ACBM/Main.class
- ACBM1.4/out/production/ACBM/matlabcontrol-4.1.0.jar
- ACBM1.4/out/production/ACBM/MatrixWindow$1$1.class
- ACBM1.4/out/production/ACBM/MatrixWindow$1.class
- ACBM1.4/out/production/ACBM/MatrixWindow.class
- ACBM1.4/out/production/ACBM/META-INF/
- ACBM1.4/out/production/ACBM/META-INF/MANIFEST.MF
- ACBM1.4/out/production/ACBM/miglayout-src.zip
- ACBM1.4/out/production/ACBM/miglayout15-swing.jar
- ACBM1.4/out/production/ACBM/PolySaccharides.class
- ACBM1.4/out/production/ACBM/RunWindow$1.class
- ACBM1.4/out/production/ACBM/RunWindow$10.class
- ACBM1.4/out/production/ACBM/RunWindow$11.class
- ACBM1.4/out/production/ACBM/RunWindow$12.class
- ACBM1.4/out/production/ACBM/RunWindow$13.class
- ACBM1.4/out/production/ACBM/RunWindow$14.class
- ACBM1.4/out/production/ACBM/RunWindow$15.class
- ACBM1.4/out/production/ACBM/RunWindow$16.class
- ACBM1.4/out/production/ACBM/RunWindow$2.class
- ACBM1.4/out/production/ACBM/RunWindow$3.class
- ACBM1.4/out/production/ACBM/RunWindow$4.class
- ACBM1.4/out/production/ACBM/RunWindow$5.class
- ACBM1.4/out/production/ACBM/RunWindow$6.class
- ACBM1.4/out/production/ACBM/RunWindow$7.class
- ACBM1.4/out/production/ACBM/RunWindow$8.class
- ACBM1.4/out/production/ACBM/RunWindow$9.class
- ACBM1.4/out/production/ACBM/RunWindow$__Tmp.class
- ACBM1.4/out/production/ACBM/RunWindow.class
- ACBM1.4/out/production/ACBM/SimulationWindow$1.class
- ACBM1.4/out/production/ACBM/SimulationWindow$2.class
- ACBM1.4/out/production/ACBM/SimulationWindow.class
- ACBM1.4/out/production/ACBM/Window3$1.class
- ACBM1.4/out/production/ACBM/Window3$2.class
- ACBM1.4/out/production/ACBM/Window3.class
- ACBM1.4/output.txt
- ACBM1.4/src/
- ACBM1.4/src/Bacteria.java
- ACBM1.4/src/Coordinates.java
- ACBM1.4/src/Entity.java
- ACBM1.4/src/Environment.java
- ACBM1.4/src/icon/
- ACBM1.4/src/icon/acbm.png
- ACBM1.4/src/InputWindow.java
- ACBM1.4/src/Main.java
- ACBM1.4/src/MatrixWindow.java
- ACBM1.4/src/META-INF/
- ACBM1.4/src/META-INF/MANIFEST.MF
- ACBM1.4/src/PolySaccharides.java
- ACBM1.4/src/RunWindow.java
- ACBM1.4/src/SimulationWindow.java
- ACBM1.4/src/Window3.java
- ACBM1.4/substrateFinder.m
