# Supplementary material for: ACBM: An Integrated Agent and Constraint Based Modeling Framework for Simulation of Microbial Communities
Source: Sci Rep. 2020 May 26;10:8695. doi: 10.1038/s41598-020-65659-w (PMC7250870; doi:10.1038/s41598-020-65659-w)
Supplement: Supplementary file 2 [file 41598_2020_65659_MOESM2_ESM.zip › ACBM1.4/lib/commons-cli-1.3/apidocs/package-list]

org.apache.commons.cli
