# Supplementary material for: ACBM: An Integrated Agent and Constraint Based Modeling Framework for Simulation of Microbial Communities
Source: Sci Rep. 2020 May 26;10:8695. doi: 10.1038/s41598-020-65659-w (PMC7250870; doi:10.1038/s41598-020-65659-w)
Supplement: Supplementary file 2 [file 41598_2020_65659_MOESM2_ESM.zip › ACBM1.4/out/production/ACBM/META-INF/MANIFEST.MF]

Manifest-Version: 1.0
Main-Class: Main
