# Supplementary material for: ACBM: An Integrated Agent and Constraint Based Modeling Framework for Simulation of Microbial Communities
Source: Sci Rep. 2020 May 26;10:8695. doi: 10.1038/s41598-020-65659-w (PMC7250870; doi:10.1038/s41598-020-65659-w)
Supplement: Supplementary file 2 [file 41598_2020_65659_MOESM2_ESM.zip › ACBM1.4/output.txt]

Time E. coli_Count E. coli_Conc Glucose_Count Glucose_Conc E. coli_Died bacteria_couldn't_eat
0 1240 5.0 107057 9.99 0 0
1 1240 5.0 107057 9.99 0 0
2 1240 5.0 107057 9.99 0 0
3 1240 5.0 107057 9.99 0 0
4 1240 5.0 107057 9.99 0 0
5 1240 5.0 107057 9.99 0 0
6 1240 5.0 107057 9.99 0 0
