# Supplementary material for: ACBM: An Integrated Agent and Constraint Based Modeling Framework for Simulation of Microbial Communities
Source: Sci Rep. 2020 May 26;10:8695. doi: 10.1038/s41598-020-65659-w (PMC7250870; doi:10.1038/s41598-020-65659-w)
Supplement: Supplementary file 2 [file 41598_2020_65659_MOESM2_ESM.zip › ACBM1.4/src/Bacteria.java]

import org.omg.CORBA.portable.ValueOutputStream;

import com.sun.corba.se.spi.extension.ZeroPortPolicy;

import java.awt.*;
import java.awt.geom.RoundRectangle2D;
import java.io.IOException;
import java.util.*;
import java.util.List;

import javax.sound.midi.Synthesizer;

import matlabcontrol.*;

public class Bacteria extends Entity {

    //Constructor
    public Bacteria (int x, int y,int z, int type){
        super(x, y, z);
        this.type = type;
        SetProperty();
        setMass(m_avg);
        for (int i = 0; i <= Environment.metabolite_count.size(); i++) {
			produce_fluxes.add(0.0);
		}
    }

    //variable
    
    //bacteria name
    private String name;
    private int type;
    //doubling time
    private int t_d;
    //average radius of one bacterium [mkm]
    private double r_bac;
    //average length of one bacterium [mkm]
    private double l_bac;
    //average volume of one bacterium [m^3]
    private double v_bac;
	//average mass of one bacterium [g]
    private double m_avg;
    //metabolites can be used as substrate
    private ArrayList<Integer> growth_substrate;
    
    
    //time to degradable one metabolite and produce another [ticks]
    private double degradableEat;
    //time, when bacteria eats some metabolite [ticks]
    private int TimeEat;
    //time when bacteria dies
    private int TimeDeath;
    //bacteria can sensitive something at this distance [mkm]
    private double searchRadius;
    //bacteria can eat something at this distance [mkm]
    private double eatRadius;

	//period of time,during which bacteria can live without eat
    private double eat_rate;
    //random period of time,during which bacteria can live without eat;
    //this value has chosen depended on Gaussian distribution witch mean value equals eat_rate and sigma = 1/3*eat_rate
    private double eat_range;

    //variable of count antibiotics within bacteria
    private int Antibiotic;


    //Avogadro number
    public static final double n_a = 6.022*Math.pow(10, 23);
    //one molecule in simulations represent this amount in reality
    public static double n_real = 1.23*Math.pow(10, 11);
    
    private ArrayList<String> exRxnsName;
    private ArrayList<Integer> exRxnsDirection;
    private String mFileName;
    
    ArrayList<Double> produce_fluxes = new ArrayList<>();

  
    public String getName() {
		return name;
	}
	public void setName(String name) {
		this.name = name;
	}
	public int getType() {
		return type;
	}
	public void setType(int type) {
		this.type = type;
	}
	public double getR_bac() {
		return r_bac;
	}
	public void setR_bac(double r_bac) {
		this.r_bac = r_bac;
	}
	public double getL_bac() {
		return l_bac;
	}
	public void setL_bac(double l_bac) {
		this.l_bac = l_bac;
	}
	public double getV_bac() {
		return v_bac;
	}
	public void setV_bac(double v_bac) {
		this.v_bac = v_bac;
	}
	public double getM_avg() {
		return m_avg;
	}
	public void setM_avg(double m_avg) {
		this.m_avg = m_avg;
	}
	public double getR() {
		return searchRadius;
	}
	public void setR(double r) {
		searchRadius = r;
	}
	
	public double getEat_radius() {
		return eatRadius;
	}
	public void setEat_radius(double eat_radius) {
		this.eatRadius = eat_radius * Math.max(r_bac, l_bac);
	}
	
    public double getSearchRadius() {
		return searchRadius;
	}
	public void setSearchRadius(double searchRadius) {
		this.searchRadius = searchRadius;
	}
	public double getEat_rate(){
        return this.eat_rate;
    }
    public void setEat_rate(double r) {
        this.eat_rate = r;
    }
    public double getEat_range(){
        return this.eat_range;
    }

    public double getDegradableEat(){
        return this.degradableEat;
    }

    public void setDegradableEat(double d){
        this.degradableEat = d;
    }


    public int getTimeEat(){
        return this.TimeEat;
    }

    public void setTimeEat(int t){
        this.TimeEat = t;
    }
    
    public int getT_d() {
		return t_d;
	}
	public void setT_d(int t_d) {
		this.t_d = t_d;
	}
	
	public ArrayList<Integer> getExRxnsDirection() {
		return exRxnsDirection;
	}
	public void setExRxnsDirection(ArrayList<Integer> exRxnsDirection) {
		this.exRxnsDirection = exRxnsDirection;
	}
	public ArrayList<String> getExRxnsName() {
		return exRxnsName;
	}
	public void setExRxnsName(ArrayList<String> exRxnsName) {
		this.exRxnsName = exRxnsName;
	}
	public ArrayList<Integer> getGrowth_substrate() {
		return growth_substrate;
	}
	public void setGrowth_substrate(ArrayList<Integer> growth_substrate) {
		this.growth_substrate = growth_substrate;
	}
	public String getmFileName() {
		return mFileName;
	}
	public void setmFileName(String mFileName) {
		this.mFileName = mFileName;
	}
	public int getTimeDeath(){
        return this.TimeDeath;
    }

    public void setTimeDeath(){
        this.TimeDeath = Environment.ticks + 10*t_d;
    }


    public void setEat_range(double d){
        this.eat_range = d;
    }


    public void setAntibiotic () {this.Antibiotic += 1;}
    public int getAntibiotic () {return this.Antibiotic;}


 

    //set value of bacteria variable
    public void SetProperty() {
        setSizeX(5);
        setName(Environment.bacteria_name.get(type));
        setT_d(1);
        setR_bac(Environment.r_bac.get(type));
        setL_bac(Environment.l_bac.get(type));
        setV_bac(Environment.v_bac.get(type));
        setM_avg(Environment.m_bac.get(type));
        setColor(Environment.bacteria_color.get(type).getRed(), Environment.bacteria_color.get(type).getGreen(), Environment.bacteria_color.get(type).getBlue());
        setSpeed(Environment.bacteria_speed.get(type));
        setEat_radius(Environment.eat_radius.get(type));
        setmFileName(Environment.mFile.get(type));
        setExRxnsName(Environment.ex_rxns_name.get(type));
        setExRxnsDirection(Environment.ex_rxns_direction.get(type));
        setEat_range(Environment.t_survive.get(type));
        setSearchRadius(Environment.r_search.get(type));
        setGrowth_substrate(Environment.substrate.get(type));
        RandomDie();
    }


    //draw bacteria in the environment
    public void draw(Graphics g){
        Graphics2D g2d = (Graphics2D) g;
        g.setColor(new Color(getColor_r(), getColor_g(), getColor_b()));
        
        if (l_bac == 0) {
        	g2d.fillOval((int) (getX() / Environment.getTickX()), (int) (getY() / Environment.getTickY()), 2*getSizeX(), 2*getSizeX());
		} else {
	        g2d.fillRoundRect((int) (getX() / Environment.getTickX()), (int) (getY() / Environment.getTickY()), 2*getSizeX()+2, getSizeX()+1, 80, 100);
		}

    }
    
    public int scan(java.util.List<Entity> PS, double R, int type ) {
        double distance_min = R*R;
        int index_min = -1;
        
        for (int j = 0; j < PS.size(); j++) {
            PolySaccharides ps = (PolySaccharides) PS.get(j);
            double distance  = Math.pow((ps.getX() - getX()),2) + Math.pow((ps.getY() - getY()), 2) + Math.pow((ps.getZ() - getZ()), 2);
            if ( distance <= distance_min && ps.getType() == type ){
                    distance_min = distance;
                    index_min = PS.indexOf(ps);
                }
        }

        return (index_min);
    }
    

    //calculate direct vector to eat with index i
    public void direct(List<Entity> l, int i){
        //direct vector
        double a_x ;
        double a_y ;
        double a_z;
            a_x = getX() - l.get(i).getX();
            a_y = getY() - l.get(i).getY();
            a_z = getZ() - l.get(i).getZ();

            double a_mod = Math.sqrt(a_x*a_x + a_y*a_y + a_z*a_z);
            if (a_mod!=0){
                setDx(- a_x / a_mod);
                setDy(- a_y / a_mod);
                setDz(- a_z / a_mod);
            }
    }

    //bacteria change position
    public void Move(){

        setStepX(getStepX() + getSpeed()/Environment.getNorm() * getDx());
        setStepY(getStepY() + getSpeed()/Environment.getNorm() * getDy());
        setStepZ(getStepZ() + getSpeed()/Environment.getNorm() * getDz());
        
    }

    //void to calculate  distance between two objects and compare it with set distance
    public boolean CheckDistance(double x1, double x2, double y1, double y2, double z1, double z2, double d){

          double distance  = Math.sqrt(Math.pow((x1 - x2),2) + Math.pow((y1 - y2), 2) + Math.pow((z1 - z2), 2));

          return (distance <= d) ;

    }

    //check transaction trajectories of two object (bacteria and eat);
    // return true if trajectories transaction
    boolean transaction (double ax1, double ay1, double ax2, double ay2,
                         double bx1, double by1, double bx2, double by2)
    {
        double v1 = (bx2-bx1) * (ay1-by1) - (by2-by1) * (ax1-bx1);
        double v2 = (bx2-bx1) * (ay2-by1) - (by2-by1) * (ax2-bx1);
        double v3 = (ax2-ax1) * (by1-ay1) - (ay2-ay1) * (bx1-ax1);
        double v4 = (ax2-ax1) * (by2-ay1) - (ay2-ay1) * (bx2-ax1);
        return ((v1 * v2 <= 0) && (v3 * v4 <= 0));
    }


    //set period when bacteria must eat
    public void RandomDie() {

        //setEat_rate(new Random().nextInt((int) (10 * getEat_range())));
        setEat_rate(new Random().nextGaussian()*getEat_range()/5+getEat_range());

    }


    //set live false if bacteria didn't eat during set period
    public void CheckTime(){
    	if (Environment.ticks > (int) (getTimeEat() + getEat_rate())) {
    		setLive(false);
    		Environment.bacteria_count.set(this.type, Environment.bacteria_count.get(this.type) - 1);
    		Environment.bacteria_died.set(this.type, Environment.bacteria_died.get(this.type) + 1);
    	}
    }
    
    public void localConcentration() {
		
	}

    //calculate flux from number of metabolites
    public Object[] nToV(List<Entity> PS, List<Integer> l) {
    	double m_t = 0.0;
    	double c = 0.0;
    	double x = 0.0;
    	double v = 0.0;
    	double v2 = 0.0;
    	int index = -1;
		PolySaccharides pol = (PolySaccharides) PS.get(l.get(0));  
    	while (v2 <= Environment.metabolite_uub.get(pol.getType()) && index < l.size()) {
    		index++;
    		v = v2;
    		if (index < l.size()) {
    			m_t += PS.get(l.get(index)).getMass();
    			c = (m_t/n_a) / ( Math.pow(eatRadius, 3)* getV_bac() ); // unit = [mol/m^3]
    	    	x = 0.33*mass / ( Math.pow(eatRadius, 3)* getV_bac() );
    	    	v2 = c/(x*(t_d/Environment.getNorm())) *Math.pow(10, 3); //unit = [mmol/gr.hr]
			}
		}

    	if (v == 0.0) {
			v = Environment.metabolite_uub.get(pol.getType());
	    	x = 0.33*mass/( Math.pow(eatRadius, 3)* getV_bac() );
			c = v*(x*(t_d/Environment.getNorm()))*Math.pow(10, -3);
			index = 1;
			PolySaccharides p = new PolySaccharides((int) pol.getX(), (int) pol.getY(), (int) pol.getZ(), pol.getType());
			p.setMass(pol.getMass() - vToMass(v));
			PS.add(p);
			pol.setMass(vToMass(v));
			Environment.metabolite_count.set(p.getType(), Environment.metabolite_count.get(p.getType())+1);
//			System.out.println("YYYYYYYYYYYY");
		}
    	
    	
//    	System.out.println("m "+mass);
//    	System.out.println("vol "+getV_bac());
//    	System.out.println("n_t "+m_t);
//    	System.out.println("n_a "+n_a);
//		System.out.println("c "+c);
//    	System.out.println("x "+x);
//    	System.out.println("v "+v);

    	
    	return new Object[] {v,index-1, c};

	}   
    
    
//    public double nToC(List<Entity> PS, List<Integer> l) {
//    	double m_t = 0;
//    	for (int i = 0; i < l.size(); i++) {
//			m_t += PS.get(l.get(i)).getMass(); 
//		}
//		double c = (m_t/n_a) / (getV_bac()); // unit = [mol/m^3]
//    	return c;
//	}    
//    
//    //converts concentrations to fluxes
//    public double cToV(double c) {
//    		double x = 0.33*mass/(getV_bac());
//    		double v = c/(x*(t_d/Environment.getNorm()))*Math.pow(10, 3); //unit = [mmol/gr.hr]
//    	return v;
//	}
    
    
    public double vToMass(double v) {
		double x = 0.33*mass / ( Math.pow(eatRadius, 3) * getV_bac() );
    	double c = v * (x* (t_d/Environment.getNorm()) ) * Math.pow(10, -3);
    	double m = c * ( Math.pow(eatRadius, 3) * getV_bac() ) * n_a; //amount of metabolite produced
    	return m;
	}
    

    public void calculateBiomass(double miu) {
    	double new_mass = mass*Math.pow(Math.E, miu*t_d/Environment.getNorm());
    	setMass(new_mass);
    	return;
	}
    
	public void divide(List<Entity> le1) {
    	int count = (int) (getMass()/m_avg);
//    	System.out.println("count "+count);
    	double m_dummy = getMass()/count;
    	this.setMass(m_dummy);
    	for (int i = 0; i < count-1; i++) {
    		Bacteria b = new Bacteria((int) (getX() + getSizeX()/2 * getDx()), (int) (getY() + getSizeX()/2*getDy()), (int) (getZ() + getSizeX()/2*getDz()), this.type);
    		b.setMass(m_dummy);
    		b.setTimeEat(Environment.ticks + 1);
    	    le1.add(b);
    	    Environment.bacteria_count.set(this.type, Environment.bacteria_count.get(this.type) +1 );
    	}

	}
                  
    
    public void updateIndexes() {
    	
    	for (int i = 1; i < Environment.metabolite_count.size(); i++) {
			Environment.metabolite_index.set(i, Environment.metabolite_index.get(i-1) + Environment.metabolite_count.get(i-1));
		}
    	
	}
    
    
    public void produce(List<Entity> PS, ArrayList<Double> f) {
    	
		double m;
    	int n;
    	
		for (int i = f.size()-1; i >= 0; i--) {
			m = vToMass(f.get(i));
			n = (int) Math.round(m/n_real);
			for (int j = 0; j < n; j++) {
				PolySaccharides p = new PolySaccharides((int) this.getStepX(), (int) this.getStepY(), (int) this.getStepZ(), i);
				p.setMass(m/n);
				PS.add(Environment.metabolite_index.get(i), p);
				Environment.metabolite_count.set(i, Environment.metabolite_count.get(i)+1);
			}
		}
		updateIndexes();

    }
    
	public ArrayList<Double> eat(List<Entity> PS, int i) {
		Entity p = PS.get(i);
   	 	setStepX(p.getX());
   	 	setStepY(p.getY());
   	 	setStepZ(p.getZ());
   	 	   	 	   	 	
   	 	//creating an array for metabolites within eat radius
    	ArrayList<Integer> [] nearMetabolites = new ArrayList[Environment.metabolite_count.size()];
   	 	for (int j = 0; j < nearMetabolites.length; j++) {
			nearMetabolites[j] = new ArrayList<Integer>();
		} 

    	//finds metabolites within eat radius
 		for (int j = 0; j < PS.size(); j++) {
 			PolySaccharides pol = (PolySaccharides) PS.get(j);
			if (CheckDistance(pol.getX(), this.getStepX(), pol.getY(), this.getStepY(), pol.getZ(), this.getStepZ(), eatRadius)) {
					nearMetabolites[pol.getType()].add(j);
			}
 		}
 		 	    
    	//converts metabolites found to metabolic fluxes
    	ArrayList<Double> v_in = new ArrayList<Double>();
    	ArrayList<Double> c_in = new ArrayList<Double>();

 	    for (int j = 0; j < Environment.metabolite_count.size(); j++) {
			v_in.add(0.0);
			c_in.add(0.0);
		}
 	    int ps_size_1 = PS.size();
 	    for (int j = 0; j < nearMetabolites.length; j++) {
 	    	if (nearMetabolites[j].size() == 0) {
		    	v_in.set(j, 0.0);
		    	c_in.set(j, 0.0);
			} else {
	 	    	Object[] funcOut = nToV(PS, nearMetabolites[j]);
		    	v_in.set(j, (Double) funcOut[0]);
		    	c_in.set(j, (Double) funcOut[2]);
		    	int index = (int) funcOut[1];
		    	if (index >= 0) {
					for (int k = nearMetabolites[j].size()-1; k > index; k--) {
						nearMetabolites[j].remove(k);
					}
				}
			}

		}
 	    int ps_size_2 = PS.size();
 	    
 		System.out.println("size"+nearMetabolites[0].size());
    	
    	//modifies sign of input fluxes
    	for (int j = 0; j < v_in.size(); j++) {
			v_in.set(j, v_in.get(j)*-exRxnsDirection.get(j));
		}
    	    	        
 		setDegradableEat(getT_d());
        setTimeEat(Environment.ticks + (int)getDegradableEat());	        
        
        ArrayList<Double> v_out = new ArrayList<>();
        for (int j = 0; j <= Environment.metabolite_count.size(); j++) {
			v_out.add(0.0);
		}
        
    	double miu=0;
    	try {
    		v_out = runModel(v_in, c_in);
		} catch (MatlabConnectionException e) {
			// TODO Auto-generated catch block
			e.printStackTrace();
		} catch (MatlabInvocationException e) {
			// TODO Auto-generated catch block
			e.printStackTrace();
		}
    	
    	System.out.println("v_in "+v_in.get(0));
    	System.out.println("v_out "+v_out.get(0));
    	System.out.println("miu "+v_out.get(v_out.size()-1));
    	
        ArrayList<Double> v_produce = new ArrayList<>();
        for (int j = 0; j < v_out.size(); j++) {
			v_produce.add(0.0);
		}
    	for (int k = v_out.size()-2; k >= 0; k--) {
    		if (exRxnsDirection.get(k) == 0) {
    			v_produce.set(k, 0.0);
    		} else if ( v_in.get(k) - v_out.get(k) == 0 ) {
		 		for (int l = nearMetabolites[k].size()-1; l >= 0; l--) {
		 			int index = nearMetabolites[k].get(l);
		 			PS.get(index).setLive(false);
		 			PS.remove(index);
		        }
	 			Environment.metabolite_count.set(k, Environment.metabolite_count.get(k) - nearMetabolites[k].size());
    			v_produce.set(k, 0.0);

			} else if (growth_substrate.contains(k) && Math.abs(v_in.get(k)) < 1 && v_out.get(k) == 0) {
				boolean boo = true;
				for (int j = growth_substrate.indexOf(k)-1; j >= 0; j--) {
					if (nearMetabolites[j].size() != 0) {
						boo = false;
					}
				}
				if (boo) {
			 		for (int l = nearMetabolites[k].size()-1; l >= 0; l--) {
			 			int index = nearMetabolites[k].get(l);
			 			PS.get(index).setLive(false);
			 			PS.remove(index);
			        }
		 			Environment.metabolite_count.set(k, Environment.metabolite_count.get(k) - nearMetabolites[k].size());
	    			v_produce.set(k, 0.0);
				}
			}
    		else if (v_out.get(k) == 0) {
    			v_produce.set(k, 0.0);
			}
    		else if (v_out.get(k) * exRxnsDirection.get(k) > 0) {
    			v_produce.set(k, v_out.get(k));
			
			} else if (-exRxnsDirection.get(k)*(v_in.get(k) - v_out.get(k)) > 0) {
//		 		for (int l = nearMetabolites[k].size()-1; l >= 0; l--) {
//		 			int index = nearMetabolites[k].get(l);
//		 			PS.get(index).setLive(false);
//		 			PS.remove(index);
//		        }
//	 			Environment.metabolite_count.set(k, Environment.metabolite_count.get(k) - nearMetabolites[k].size());
//    			v_produce.set(k, -exRxnsDirection.get(k)*(v_in.get(k) - v_out.get(k)));
//    			System.out.println("NNNNNNNNNNNN");
    			
    	    	double m_t = 0.0;
    	    	double c = 0.0;
    	    	double x = 0.0;
    	    	double v = 0.0;
    	    	double v2 = 0.0;
    	    	int index = -1;
    	    	while ( v2 < Math.abs(v_out.get(k)) ) {
    	    		index++;
    	    		v = v2;
    	    		m_t += PS.get(nearMetabolites[k].get(index)).getMass();
    	    		c = (m_t/n_a) / (getV_bac()); // unit = [mol/m^3]
    	    	    x = 0.33*mass/(getV_bac());
    	    	    v2 = c/(x*(t_d/Environment.getNorm()))*Math.pow(10, 3); //unit = [mmol/gr.hr]
    			}
    	    	double m2 = vToMass( v2 - Math.abs(v_out.get(k)) );
    	    	PS.get(nearMetabolites[k].get(index)).setMass(m2);
//    			System.out.println("innn"+index);
//    			System.out.println(PS.size());
    			for (int j = index-1; j >= 0; j--) {
    				PS.get(nearMetabolites[k].get(j)).setLive(false);
    				int ii = nearMetabolites[k].get(j);
    				PS.remove(ii);
				}
//    			System.out.println(PS.size());
	 			Environment.metabolite_count.set(k, Environment.metabolite_count.get(k) - index);

			}
    		
		}
    	v_produce.set(v_produce.size()-1, v_out.get(v_out.size()-1));

		for (int j = 0; j < ps_size_2 - ps_size_1; j++) {
			PolySaccharides pp = (PolySaccharides) PS.get(PS.size()-1);
			PS.remove(PS.size()-1);
			PS.add(Environment.metabolite_index.get(pp.getType()), pp);
//			System.out.println("rearrange");
		}
    	updateIndexes();

		return v_produce;
	}
	
	public ArrayList<Double> runModel(ArrayList<Double> f, ArrayList<Double> c) throws MatlabConnectionException, MatlabInvocationException {
    	// create proxy
        MatlabProxyFactoryOptions options =
           new MatlabProxyFactoryOptions.Builder()
               .setUsePreviouslyControlledSession(true)
               .build();
       
       MatlabProxyFactory factory = new MatlabProxyFactory(options);
       MatlabProxy proxy = factory.getProxy();

       //setting inputs of matlab function
       Object[] input1 = new Object[1];   
       String[] exRxnsArray = new String[exRxnsName.size()];
       for (int i = 0; i < exRxnsName.size(); i++) {
    	   exRxnsArray[i] = exRxnsName.get(i);
       }
       input1[0] = exRxnsArray;
       
       Object[] input2 = new Object[1];   
       int[] exDirsArray = new int[exRxnsDirection.size()];
       for (int i = 0; i < exRxnsDirection.size(); i++) {
    	   exDirsArray[i] = exRxnsDirection.get(i);
       }
       input2[0] = exDirsArray;
       
       Object[] input3 = new Object[1];   
       double[] fluxArray = new double[f.size()];
       for (int i = 0; i < f.size(); i++) {
    	   fluxArray[i] = f.get(i);
       }
       input3[0] = fluxArray;
       
       Object[] input4 = new Object[1];   
       input4[0] = mFileName;
       
       Object[] input5 = new Object[1];   
       input5[0] = Environment.ticks*Environment.getTickTime();
       
       Object[] input6 = new Object[1];   
       double[] cArray = new double[c.size()];
       for (int i = 0; i < c.size(); i++) {
    	   cArray[i] = c.get(i);
       }
       input6[0] = cArray;
       
       // call matlab function
       Object[] modelOutput = proxy.returningFeval("eat", 1, input1, input2, input3, input4, input5, input6);
       double[] fluxArray2 = (double[]) modelOutput[0];
       ArrayList<Double> outputs = new ArrayList<>();
       for (int i = 0; i < fluxArray2.length; i++) {
		outputs.add(fluxArray2[i]);
	}

       proxy.eval("clear all");
       proxy.eval("close all");

       // close connection
       proxy.disconnect();

       
       return outputs;
	}
	
	public static ArrayList<Integer> substrateFinder( ArrayList<String> exRxnsName, ArrayList<Integer> exRxnsDirection,
     String mFileName ) throws MatlabConnectionException, MatlabInvocationException {
    	// create proxy
        MatlabProxyFactoryOptions options =
           new MatlabProxyFactoryOptions.Builder()
               .setUsePreviouslyControlledSession(true)
               .build();
       
       MatlabProxyFactory factory = new MatlabProxyFactory(options);
       MatlabProxy proxy = factory.getProxy();

       //setting inputs of matlab function
       Object[] input1 = new Object[1];   
       String[] exRxnsArray = new String[exRxnsName.size()];
       for (int i = 0; i < exRxnsName.size(); i++) {
    	   exRxnsArray[i] = exRxnsName.get(i);
       }
       input1[0]=exRxnsArray;
       
       Object[] input2 = new Object[1];   
       int[] exDirsArray = new int[exRxnsDirection.size()];
       for (int i = 0; i < exRxnsDirection.size(); i++) {
    	   exDirsArray[i] = exRxnsDirection.get(i);
       }
       input2[0]=exDirsArray;
       
       Object[] input3 = new Object[1];   
       input3[0] = mFileName;
       
       // call matlab function
       Object[] modelOutput = proxy.returningFeval("substrateFinder", 1, input1, input2, input3);
       double[] fluxArray = (double[]) modelOutput[0];
       
       ArrayList<Integer> substrates = new ArrayList<>();
       for (int i = 0; i < fluxArray.length; i++) {
    	   if (fluxArray[i] > 0) {
    		   int index = 0;
    		   for (int j = 0; j < substrates.size(); j++) {
				if ( fluxArray[i] < fluxArray[substrates.get(j)] ) {
					index = j+1;
				}
			}
    		   substrates.add(index, i);
    	   }
       }
       
       proxy.eval("clear all");
       proxy.eval("close all");

       // close connection
       proxy.disconnect();

       
       return substrates;
	}
	
    
    public boolean checkCollision(Environment env) {
    	int x_temp = (int)Math.round(getStepX());
    	int y_temp = (int)Math.round(getStepY());
    	int z_temp = (int)Math.round(getStepZ());
    	
    	double l;
    	if (l_bac == 0) {
			l = 2*r_bac;
		} else {
			l = l_bac;
		}
//    	System.out.println(x_temp + " " + y_temp + " " + z_temp + " ");
    	
    	for (int x_iterator = 0; x_iterator < l; x_iterator++) {
    		for (int y_iterator = 0; y_iterator < 2*r_bac; y_iterator++) {
				for (int z_iterator = 0; z_iterator < 2*r_bac; z_iterator++) {
					if (env.getMesh()[x_temp + x_iterator][y_temp + y_iterator][z_temp + z_iterator] > 0) {
						return true;
					}
				}
			}
		}

    	return false;
	}
    
    public boolean findEmptySpace(Environment env) {
    	int x_temp = (int)Math.round(getStepX());
    	int y_temp = (int)Math.round(getStepY());
    	int z_temp = (int)Math.round(getStepZ());
    	
    	double l;
    	if (l_bac == 0) {
			l = 2*r_bac;
		} else {
			l = l_bac;
		}
    	
    	int x1_collision = -1;
    	int y1_collision = -1;
    	int z1_collision = -1;
    	int x2_collision = -1;
    	int y2_collision = -1;
    	int z2_collision = -1;
    	boolean collision = false;
    	for (int x_iterator = 0; x_iterator < l; x_iterator++) {
    		for (int y_iterator = 0; y_iterator < 2*r_bac; y_iterator++) {
				for (int z_iterator = 0; z_iterator < 2*r_bac; z_iterator++) {
					if (env.getMesh()[x_temp + x_iterator][y_temp + y_iterator][z_temp + z_iterator] > 0) {
						if (!collision) {
							x1_collision = x_iterator;
							y1_collision = y_iterator;
							z1_collision = z_iterator;
							collision = true;
						}
						x2_collision = x_iterator;
						y2_collision = y_iterator;
						z2_collision = z_iterator;
					}
				}
			}
		}
    	
    	int x_move_direction;
    	int y_move_direction;
    	int z_move_direction;
    	if (x1_collision > x_temp) {
			x_move_direction = 1;
		} else {
			x_move_direction = -1;
		}
    	if (y1_collision > y_temp) {
			y_move_direction = 1;
		} else {
			y_move_direction = -1;
		}
    	if (z1_collision > z_temp) {
			z_move_direction = 1;
		} else {
			z_move_direction = -1;
		}
    	int newX = x_temp + (x2_collision - x1_collision) * x_move_direction;
    	int newY = y_temp + (y2_collision - y1_collision) * y_move_direction;
    	int newZ = z_temp + (z2_collision - z1_collision) * z_move_direction;
    	
    	int[] XS = {x_temp, newX};
    	int[] YS = {y_temp, newY};
    	int[] ZS = {z_temp, newZ};
    	
    	for (int i = 0; i < XS.length; i++) {
			for (int j = 0; j < YS.length; j++) {
				for (int j2 = 0; j2 < ZS.length; j2++) {
					setStepX(XS[i]);
					setStepY(YS[j]);
					setStepZ(ZS[j2]);
					wall();
					if (!checkCollision(env)) {
						System.out.println("ffffffffff");
						return true;
					}
				}
			}
		}
    	return false;
    }
    
    public ArrayList<Coordinates> occupiedMesh() {
    	ArrayList<Coordinates> elements = new ArrayList<>();
    	
    	double l;
    	if (l_bac == 0) {
			l = 2*r_bac;
		} else {
			l = l_bac;
		}

    	for (int x_iterator = 0; x_iterator < l; x_iterator++) {
    		for (int y_iterator = 0; y_iterator < 2*r_bac; y_iterator++) {
				for (int z_iterator = 0; z_iterator < 2*r_bac; z_iterator++) {
					elements.add(new Coordinates(getX()+x_iterator, getY()+y_iterator, getZ()+z_iterator));
				}
			}
		}
//    	System.out.println(elements.size() + " ele " + elements.get(0).getX());
    	return elements;
	}
    
    //for closed system, boundary of reactor    
    public void wall() {
    	
        setStepX((int)Math.round(getStepX()));
        setStepY((int)Math.round(getStepY()));
        setStepZ((int)Math.round(getStepZ()));
    	
    	double l;
    	if (l_bac == 0) {
			l = 2*r_bac;
		} else {
			l = l_bac;
		}
//    	System.out.println("l " + l + " r " + 2*r_bac + " L " + Environment.getL());
//    	System.out.println("step "+ getStepX() + " " + getStepY() + " " + getStepZ() + " ");
    	    	
    	while ( (this.getStepX() < 0) || (this.getStepX() + l > Environment.getL()) || (this.getStepY() < 0) || (this.getStepY() + 2*r_bac > Environment.getW()) || (this.getStepZ() < 0) || (this.getStepZ() + 2*r_bac > Environment.getD())) {
    		if (this.getStepX() < 0) {
    			setStepX(-this.getStepX());
    		}
    		if ( (this.getStepX() + l) > Environment.getL()) {
    			setStepX(Environment.getL() - (this.getStepX() + l - Environment.getL()) - l);
    		}
    		if (this.getStepY() < 0) {
    			setStepY(-this.getStepY());
    		}
    		if ( (this.getStepY() + 2*r_bac) > Environment.getW() ) {
    			setStepY(Environment.getW() - (this.getStepY() + 2*r_bac - Environment.getW()) - 2*r_bac);
    		}
    		if (this.getStepZ() < 0) {
    			setStepZ(-this.getStepZ());
    		}
    		if ( (this.getStepZ() + 2*r_bac) > Environment.getD()) {
    			setStepZ(Environment.getD() - (this.getStepZ() + 2*r_bac - Environment.getD()) - 2*r_bac);
    		}
    	}
//    	System.out.println((this.getStepZ() + 2*r_bac));

    		
	}
    
  //action for each tick of program
    public void tick(List<Entity> PS, java.util.List<Entity> A,
                     List<Entity> B, Environment env)
            throws IOException{
    	
    	if (Environment.ticks == 0) {
			return;
		}
    	
        //calculate positions of metabolites in a PS list
    	updateIndexes();
    	//then bacteria finds eat in r-distance
    	int index = -1;
    	int counter = 0;
        do {
        	index = scan(PS, searchRadius, growth_substrate.get(counter));
        	counter++;
        }	while (index == -1 && counter < growth_substrate.size());
        //if bacteria has been found eat
        if (index != -1) {
        	//then bacteria directs to eat
        	direct(PS,index);
        	PolySaccharides ps = (PolySaccharides) PS.get(index);
        	//and moves to it
        	if (CheckDistance(ps.getX(), getX(), ps.getY(), getY(), ps.getZ(), getZ(), (getSpeed()/Environment.getNorm())*Environment.getTickTime())) {
				setStepX(ps.getX());
				setStepY(ps.getY());
				setStepZ(ps.getZ());
			} else {
	        	Move();
			}
			wall();

            while (checkCollision(env)) {
    			RandomMove();
    			wall();
    			System.out.println("collision");
    		}

        	//if bacteria reaches to near of the coordinate of metabolite
        	if (CheckDistance(ps.getX(), getX(), ps.getY(), getY(), ps.getZ(), getZ(), eatRadius)) {
        		//then bacteria eats
        		produce_fluxes = eat(PS, index);
        		//calculation of new biomass
        		calculateBiomass(produce_fluxes.get(produce_fluxes.size()-1));
        		//then bacteria produces metabolite
                produce_fluxes.remove(produce_fluxes.size()-1);
                produce(PS, produce_fluxes);
                //and divides
                divide(B);
                } else {
                	//if bacteria couldn't eat metabolite
                Environment.notEat++;
                }
            } else {
            	//if bacteria couldn't find metabolite
            	RandomMove();
                //check intersect with boundary
                wall();
                //check if new coordinate is empty and if not again does random moving
                while (checkCollision(env)) {
        			RandomMove();
        			wall();
        			System.out.println("collision");
        		}
            	Environment.notEat++;
            }

        //free up current space elements of environment
        env.freeUpMesh(occupiedMesh());
        //set new coordinates
        SetNewCoordinate();
        //fill the new space elements of environment
        env.fillMesh(occupiedMesh());
        //check life
        CheckTime();

    }

    

}
