# Supplementary material for: ACBM: An Integrated Agent and Constraint Based Modeling Framework for Simulation of Microbial Communities
Source: Sci Rep. 2020 May 26;10:8695. doi: 10.1038/s41598-020-65659-w (PMC7250870; doi:10.1038/s41598-020-65659-w)
Supplement: Supplementary file 2 [file 41598_2020_65659_MOESM2_ESM.zip › ACBM1.4/src/Coordinates.java]

public class Coordinates {
	
    private int x, y, z;

	public Coordinates(int x, int y, int z) {
		super();
		this.x = x;
		this.y = y;
		this.z = z;
	}

	public int getX() {
		return x;
	}

	public int getY() {
		return y;
	}

	public int getZ() {
		return z;
	}

}
